# Supplementary material for: Enterobacter oligotrophica sp. nov., a novel oligotroph isolated from leaf soil
Source: Microbiologyopen. 2019 May 7;8(9):e00843. doi: 10.1002/mbo3.843 (PMC7650607; doi:10.1002/mbo3.843)
Supplement: Supplementary file 1 [file MBO3-8-e00843-s001.xlsx]

## Sheet: Sheet1
	Table 3 ANI calculations (%) for genome sequences between strain CCA6 and the related type strains.
	No.	Strain	1	2	3	4	5	6	7	8	9	10	11	12	13	14	15	16	17	18	19	20	21	22	23	24	25	26	27	28	29	30	31	32	33	34	35	36	37	38	39	40	41
	1	CCA6	100	87.93	87.51	86.75	87.3	87.19	87.43	87.65	87.51	87.58	79.75	86.97	87.9	87.74	87.61	87.28	86.54	88.02	79.13	79.25	79.36	79.45	79.3	79.34	79.44	79.56	79.37	78.72	79.42	79.1	78.99	79.28	79.15	79.3	82.93	83.69	78.58	79.7	79.27	79.21	70.4
	2	E. asburiae ATCC 35953T		100	91.6	86.78	93.22	88.74	87.89	87.88	87.97	87.88	79.91	88.63	89.97	97.29	93.26	91.64	86.33	90.3	79.55	79.86	80.17	79.77	80.05	79.72	79.78	79.86	79.76	78.72	79.38	78.8	78.9	79.22	79.41	79.34	82.91	83.82	79.45	80.3	79.59	79.52	70.13
	3	E. bugandensis EB-247T			100	86.45	90.63	88.28	88.27	88.28	88.22	88.25	79.8	87.92	88.79	91.47	91.34	89.92	85.85	89.16	79.27	79.72	79.87	79.87	79.76	79.7	79.85	79.85	79.75	78.76	79.33	78.86	79.08	79.15	79.3	79.26	82.72	83.54	79.44	80.23	79.57	79.67	69.89
	4	E. cancerogenus ATCC 33241T				100	86.44	85.93	86.18	86.52	86.35	86.41	79.49	85.81	86.48	86.72	86.66	86.17	85.44	86.84	79.12	79.49	79.51	79.57	79.48	79.51	79.76	79.59	79.35	78.48	79.17	78.74	78.7	79.14	79.12	78.96	82.63	83.23	79.02	79.8	79.27	79.3	69.95
	5	E. chengduensis WCHECl-C4T					100	88.22	87.52	87.51	87.51	87.37	79.77	87.95	88.92	93.2	92.39	90.7	85.81	89.16	79.25	79.94	80.09	80.02	79.82	79.8	79.8	79.9	79.82	78.58	79.23	78.75	78.96	79.08	79.33	79.02	82.53	83.5	79.64	80.23	79.55	79.5	69.96
	6	E. cloacae subsp. cloacae ATCC 13047T						100	86.86	87.15	86.9	86.92	79.44	87.6	87.59	88.46	88.32	88.85	85.71	87.76	78.9	79.46	79.58	79.31	79.26	79.17	79.45	79.31	79.34	78.66	78.94	78.71	78.83	78.92	79.63	79.06	82.58	83.39	78.8	79.65	79.21	79.25	70.08
	7	E. hormaechei subsp. hormaechei ATCC 49162T							100	95.2	95.05	94.79	79.81	86.41	87.62	87.68	87.69	86.96	85.72	87.96	79.07	79.66	79.83	79.67	79.5	79.4	79.56	79.67	79.5	78.8	79.41	78.86	79	79.35	79.29	79.44	82.64	83.45	79.08	80.12	79.28	79.49	70.28
	8	E. hormaechei subsp. oharae DSM 16687T								100	97.65	97.21	79.87	86.54	87.83	87.75	87.71	87.14	85.85	88.26	79.26	79.62	79.84	79.76	79.83	79.46	79.77	79.71	79.59	78.83	79.41	79	79.03	79.25	79.47	79.33	82.64	83.43	79.26	80.08	79.55	79.43	70.18
	9	E. hormaechei subsp. steigerwaltii DSM 16691T									100	97.21	79.58	86.35	87.72	87.64	87.77	86.95	85.8	88.15	79.26	79.3	79.58	79.51	79.42	79.51	79.61	79.53	79.52	78.67	79.23	78.81	78.83	79.14	79.24	79.31	82.62	83.51	78.93	79.83	79.28	79.44	70.01
	10	E. hormaechei subsp. xiangfangensis LMG 27195T										100	79.74	86.35	87.79	87.8	87.87	86.99	85.73	88.05	79.33	79.46	79.68	79.71	79.64	79.57	79.68	79.69	79.55	78.69	79.37	78.8	78.94	79.12	79.11	79.35	82.65	83.54	78.9	79.96	79.39	79.47	70.17
	11	E. kobei ATCC BAA-260T											100	79.25	79.52	79.62	79.62	79.76	79.18	79.55	78.71	79.18	79.13	79.01	79	78.82	79.09	79.13	78.95	79.12	79.71	79.35	79.3	79.56	79.59	79.63	79.16	79.61	78.71	80.86	78.91	78.99	69.97
	12	E. ludwigii EN-119T												100	87.05	88.54	88.21	88.11	85.69	87.16	78.92	79.06	78.98	79.06	79.06	78.96	79.03	79.01	79.06	78.4	78.93	78.54	78.71	78.76	78.88	78.85	82.54	83.05	78.33	79.35	79.01	79.03	70.12
	13	E. mori LMG 25706T													100	89.84	88.96	88.33	86.08	97.66	78.81	79.15	79.27	79.13	79.08	79.06	79.25	79.49	79.07	78.46	78.84	78.58	78.7	78.75	78.86	78.81	82.69	83.43	78.58	79.75	79.2	79.11	69.8
	14	E. muelleri JM-458T														100	93.17	91.53	86.14	90.12	79.18	79.71	79.63	79.74	79.64	79.55	79.72	79.79	79.52	78.51	79.35	78.84	78.86	79.14	79.29	79.12	82.77	83.65	79.32	80.09	79.55	79.42	70.08
	15	E. roggenkampii DSM 16690T															100	91.68	85.86	89.38	79.36	79.55	79.55	79.82	79.64	79.53	79.73	79.75	79.77	78.75	79.38	78.81	78.96	79.23	79.2	79.12	82.74	83.76	79.51	80.21	79.52	79.37	70.22
	16	E. sichuanensis WCHECL1597T																100	85.84	88.31	79.14	79.51	79.66	79.74	79.6	79.63	79.78	79.57	79.49	78.63	79	78.83	79.01	78.98	79.13	79	82.57	83.48	79.14	79.86	79.48	79.47	69.86
	17	E. soli ATCC BAA-2102T																	100	86.21	78.5	78.84	78.72	78.76	78.46	78.67	78.66	78.65	78.68	78.5	79.07	78.64	78.81	78.98	78.87	78.89	82.79	83.55	77.94	79.28	78.76	78.69	70.15
	18	E. tabaci CCUG 72520T																		100	79.12	79.34	79.57	79.46	79.37	79.3	79.53	79.61	79.48	78.53	79.23	78.65	78.83	78.99	79.08	79.05	82.93	83.86	78.92	79.9	79.32	79.43	70.02
	19	K. aerogenes KCTC 2190T																			100	83.27	83.23	85	84.81	84.69	84.61	84.69	84.92	77.84	78.34	78	78.04	78.41	78.39	78.35	78.32	78.92	78.85	78.88	82.99	82.79	70.14
	20	K. grimontii 06D021T																				100	93.69	83.5	83.27	83.18	83.68	83.45	83.46	77.92	78.63	78.04	78.24	78.75	78.83	78.69	78.65	79.24	79.79	79.31	83.92	83.97	69.92
	21	K. michiganensis DSM 25444T																					100	83.49	83.51	83.38	83.75	83.72	83.45	78.03	78.74	78.15	78.21	78.58	78.75	78.67	78.61	79.23	79.73	79.45	83.99	83.9	69.97
	22	K. pneumoniae subsp. ozaenae ATCC 11296T																						100	99.13	98.93	93.7	93.91	94.58	78.07	78.74	78.17	78.22	78.48	78.63	78.57	78.37	79.05	79.88	79.67	83.1	82.98	69.96
	23	K. pneumoniae subsp. pneumoniae ATCC 13883T																							100	98.88	93.49	93.73	94.58	77.81	78.57	78.04	78.26	78.52	78.45	78.57	78.28	79.04	79.82	79.37	82.87	82.77	69.87
	24	K. pneumoniae subsp. rhinoscleromatis ATCC 13884T																								100	93.51	93.8	94.45	77.82	78.67	78.12	78.24	78.5	78.42	78.49	78.28	78.99	79.74	79.41	83.01	82.92	70.02
	25	K. quasipneumoniae subsp. quasipneumoniae 01A030T																									100	96.59	93.39	77.95	78.57	78	78.24	78.62	78.58	78.52	78.42	79.12	79.99	79.6	82.92	82.91	69.87
	26	K. quasipneumoniae subsp. similipneumoniae 07A044T																										100	93.55	77.83	78.55	78.09	78.26	78.65	78.39	78.52	78.34	79.07	79.98	79.6	82.9	82.89	70
	27	K. variicola DSM 15968T																											100	77.73	78.37	77.97	78.11	78.42	78.37	78.57	78.34	79.1	79.5	79.41	82.99	82.86	69.88
	28	K. arachidis Ah-143T																												100	93.02	82.37	93.88	83.19	93.21	83.12	78.06	78.65	77.11	78.74	77.98	77.92	70.31
	29	K. oryzae CGMCC 1.7012T																													100	83.24	93.54	83.95	95.85	84.06	78.7	79.21	77.86	79.4	78.52	78.52	70.24
	30	K. oryzendophytica LMG 26432T																														100	82.73	83.3	82.9	83.3	78.2	78.84	77.23	78.8	78.08	78.02	70.3
	31	K. oryziphila REICA_142T																															100	83.7	93.71	83.49	78.27	78.83	77.51	78.92	78.18	78.17	70.08
	32	K. pseudosacchari JM-387T																																100	83.8	94.68	78.62	79.29	77.69	79.19	78.61	78.45	70.19
	33	K. radicincitans DSM 16656T																																	100	83.89	78.46	79.08	77.78	79.27	78.46	78.4	70.09
	34	K. sacchari SP1T																																		100	78.55	79.13	77.68	79.13	78.52	78.46	70.35
	35	L. amnigena DSM 4486T																																			100	85.04	77.68	78.78	78.61	78.54	70.35
	36	L. jeotgali PFL01T																																				100	78.41	79.37	79.07	79.07	70.35
	37	P. gergoviae NBRC 105706T																																					100	79.46	78.92	78.92	69.08
	38	P. vulneris NBRC 102420T																																						100	79.2	79.2	69.65
	39	R. ornithinolytica NBRC 105727T																																							100	95.84	70.21
	40	R. planticola ATCC 33531T																																								100	70.12
	41	X. nematophila ATCC 19061T																																									100
